# Supplementary material for: Differential Responses of the Catalytic Efficiency of Ammonia and Nitrite Oxidation to Changes in Temperature
Source: Front Microbiol. 2022 May 10;13:817986. doi: 10.3389/fmicb.2022.817986 (PMC9127996; doi:10.3389/fmicb.2022.817986)
Supplement: Supplementary file 1 [file Data_Sheet_1.zip]

Archive with 3 entries (3 files):
- Supplemental Dataset S1.DOCX
- Supplemental Dataset S2.DOCX
- Supplemental Materials.DOCX
